# Supplementary material for: More than a Thickener: Xanthan Gum as a Vehicle for the Herbicidal Extract of Saussurea lappa and Its Rheological Characterization
Source: Plants (Basel). 2026 Jan 22;15(2):337. doi: 10.3390/plants15020337 (PMC12846183; doi:10.3390/plants15020337)
Supplement: Supplementary file 1 [file plants-15-00337-s001.zip]

Archive with 1 entries (1 files):
- plants-4019966-supplementary.pdf
